# Supplementary material for: Digital Technologies and Open Data Sources in Marine Biotoxins’ Risk Analysis: The Case of Ciguatera Fish Poisoning
Source: Toxins (Basel). 2021 Sep 30;13(10):692. doi: 10.3390/toxins13100692 (PMC8539326; doi:10.3390/toxins13100692)
Supplement: Supplementary file 1 [file toxins-13-00692-s001.zip]

Archive with 1 entries (1 files):
- toxins-1327730-supplementary.pdf
